# Supplementary material for: Updated Evaluation of Laparoscopic vs. Open Appendicectomy During Pregnancy: A Systematic Review and Meta-Analysis
Source: Front Surg. 2021 Sep 23;8:720351. doi: 10.3389/fsurg.2021.720351 (PMC8495069; doi:10.3389/fsurg.2021.720351)
Supplement: Supplementary Table 1 — Pneumoperitoneum status of included studies. [file Table_1.xlsx]

## Sheet: Sheet1
S Table. Pneumoperitoneum status of included studies
Study	Center	Pneumoperitoneum	Gas types	Range of intra-abdominal pressure
Winter2017	multicenter	Yes	/	/
Segev2016	monocenter	Yes	/	/
Laustsen2016	monocenter	Yes	/	/
McGory2007	multicenter	/	/	/
David G1999	monocenter	Yes	/	/
CARVER2005	monocenter	Yes	/	/
Karaman2016	multicenter	/	/	/
Cheng2015	multicenter	Yes	CO2	10–12 mmHg
Peled2014	monocenter	Yes	/	/
Chung2013	monocenter	Yes	CO2	10–12 mmHg
Eom2012	monocenter	Yes	CO2	/
Sadot2010	multicenter	/	/	/
Cox2016	multicenter	Yes	CO2	12-15 mmHg
Gök2018	monocenter	Yes	CO2	14 mmHg
Kirshtein B2009	monocenter	Yes	CO2	12 mmHg
Lyass2001	monocenter	Yes	CO2	10-12 mmHg
Yoo2016	multicenter	Yes	CO2	＜12 mmHg
Tumati2020	multicenter	Yes	CO2	10-12 mmHg
Yu-Long Cai2020	monocenter	Yes	CO2	12 mmHg
Kapan2013	monocenter	Yes	/	/
/: No description in article
